# Supplementary material for: Auditory and cognitive contributions to recognition of degraded speech in noise: Individual differences among older adults
Source: PLoS One. 2025 Sep 4;20(9):e0331487. doi: 10.1371/journal.pone.0331487 (PMC12410885; doi:10.1371/journal.pone.0331487)
Supplement: S1 — Primary data and dominance analysis. (XLSX) [file pone.0331487.s002.xlsx]

## Sheet: ReadME
	S2. Supporting Information
	Auditory and cognitive contributions to recognition of degraded speech in noise: Individual differences among older adults
	Daniel Fogerty and Judy R. Dubno
	Primary Data	TAB	Notes
	Auditory Variables	AuditoryVariables	Audiogram, Psychoacoustic Speech Modulation, Speech Glimpsing
	Cognitive Variables	CognitiveVariables	Cognitive results from BTACT and visual modality testing
	Predictor & Outcome Measures (including demographics)	Predictors&Outcomes	Predictor Measures and SRT values from Datasets #1-3
	Analysis Results	TAB	Notes
	Spectrally reduced speech (D1SR)	Dominance_D1_SR	Dataset from: Fogerty D, Ahlstrom JB, Dubno JR. 2023. doi:10.1121/10.0023323. PMID:38031479.
	Noise-masked speech (D2NM)	Dominance_D2_NM	Dataset from: Fogerty D, Ahlstrom JB, Dubno JR. 2024. doi:10.1121/10.0028006. PMID:38696731. (Experiment 1)
	Spectrally reduced and noise-masked speech (D3SR+NM)	Dominance_D3_SR+NM	Dataset from: Fogerty D, Ahlstrom JB, Dubno JR. 2024. doi:10.1121/10.0028006. PMID:38696731. (Experiment 2)
	Overall PCA & Generalization	Overall PCA & Generalization
	Summary Overall Dominance Plots	Dominance Summary

## Sheet: AuditoryVariables
		Audiogram (dB HL)									Speech Modulation Detection/Interference (k)					Speech Recognition in Noise
SUBJ_ID	HearGroup	250 Hz	500 Hz	1000 Hz	2000 Hz	3000 Hz	4000 Hz	6000 Hz	8000 Hz		MD_Low	MD_High	MDI_Low	MDI_High		SSN	SMN	Glimpsing (SMN-SSN)
S01	ONH	5	5	5	10	10	10	5	15		0.17	0.16	0.58	0.37		0.66	0.84	0.18
S02	ONH	10	15	15	5	5	10	15	30		0.31	0.42	0.23	0.6		0.38	0.72	0.34
S03	ONH	0	-5	0	0	10	5	25	25		0.11	0.33	0.15	0.27		0.44	0.74	0.3
S04	ONH	10	10	5	10	15	25	40	55		0.15	0.19	0.18	0.72		0.32	0.52	0.2
S05	ONH	5	5	15	15	0	15	20	20		0.23	0.19	0.46	0.75		0.4	0.78	0.38
S06	ONH	15	20	10	10	15	20	35	55		0.37	0.14	0.25	0.33		0.46	0.84	0.38
S07	ONH	20	15	15	10	15	10	45	70		0.18	0.38	0.52	0.29		0.18	0.5	0.32
S08	ONH	10	5	10	20	5	25	25	70		0.29	0.15	0.38	0.38		0.16	0.54	0.38
S09	ONH	10	0	0	10	5	10	10	30		0.17	0.35	0.58	0.98		0.32	0.56	0.24
S10	ONH	10	10	10	15	10	15	25	30		0.56	0.22	0.42	0.84		0.36	0.54	0.18
S11	ONH	5	5	10	10	0	20	20	15		0.2	0.14	0.32	0.21		0.26	0.62	0.36
S12	ONH	0	5	10	15	5	10	15	25		0.43	0.23	0.41	0.56		0.4	0.72	0.32
S13	ONH	25	20	5	15	20	15	25	40		0.18	0.42	0.37	0.73		0.08	0.14	0.06
S14	ONH	10	5	0	15	20	25	25	30		0.39	0.23	0.49	0.39		0.3	0.6	0.3
S15	ONH	10	25	15	0	10	15	45	70		0.43	0.11	0.56	0.42		0.24	0.66	0.42
S16	ONH	15	15	10	15	15	15	15	35		0.18	0.21	0.23	0.27		0.2	0.52	0.32
S17	ONH	5	10	20	5	15	25	40	55		0.19	0.15	0.33	0.3		0.58	0.74	0.16
S18	ONH	10	10	10	15	15	15	15	20		0.89	2.24	0.92	2.55		0.2	0.5	0.3
S19	ONH	5	5	0	5	15	20	20	15		0.5	0.27	0.52	0.88		0.48	0.88	0.4
S20	ONH	10	10	10	20	10	15	25	45		0.2	0.21	0.36	0.52		0.32	0.56	0.24
S21	OHI	0	5	5	30	35	50	60	65		0.16	0.09	0.67	0.3		0.46	0.7	0.24
S22	OHI	25	35	40	35	55	55	60	80		0.39	0.28	0.56	0.94		0.06	0.18	0.12
S23	OHI	15	20	30	45	45	50	70	85		0.15	0.1	0.47	0.32		0.22	0.38	0.16
S24	OHI	5	10	15	25	30	40	65	60		0.55	0.12	0.44	0.76		0.42	0.76	0.34
S25	OHI	20	30	45	50	50	50	50	65		0.12	0.07	0.23	0.26		0.18	0.36	0.18
S26	OHI	30	40	35	45	40	45	55	70		0.14	0.16	0.09	0.48		0.2	0.24	0.04
S27	OHI	25	25	25	30	45	45	70	75		0.08	0.14	0.63	0.51		0.12	0.12	0
S28	OHI	30	45	30	40	40	40	55	75		0.28	0.27	0.3	2.2		0.02	0.14	0.12
S29	OHI	5	5	20	20	30	45	55	60		0.12	0.32	0.54	0.19		0.52	0.74	0.22
S30	OHI	20	15	20	30	40	50	55	80		0.35	0.37	0.29	0.89		0.28	0.46	0.18
S31	OHI	5	5	15	30	30	45	55	60		0.15	0.24	0.42	0.4		0.5	0.8	0.3
S32	OHI	30	40	40	50	45	55	65	75		0.2	0.15	0.27	0.19		0.06	0.06	0
S33	OHI	10	15	20	20	35	40	50	45		0.29	0.17	0.44	0.5		0.18	0.54	0.36
S34	OHI	10	15	20	30	50	55	70	80		0.12	0.09	0.21	0.27		0.3	0.62	0.32
S35	OHI	0	5	15	40	50	55	25	30		0.34	0.12	0.32	0.13		0.26	0.22	-0.04
S36	OHI	15	10	10	25	45	55	60	80		0.2	0.11	0.22	0.14		0.12	0.14	0.02
S37	OHI	0	0	10	30	40	45	60	60		0.66	0.26	1.38	0.44		0.42	0.6	0.18
S38	OHI	15	30	10	20	45	45	55	75		0.22	0.05	0.25	0.29		0.14	0.2	0.06
S39	OHI	5	5	5	30	50	55	65	65		0.22	0.09	0.3	0.1		0.18	0.24	0.06
S40	OHI	15	25	30	35	40	40	50	55		0.21	0.12	0.52	0.67		0.38	0.76	0.38

## Sheet: CognitiveVariables (z-scores)
SUBJ_ID	HearGroup	zShortRecall	zNumSeries	zABDS	zVBDS	zCategoryFluency	zBackwardCounting	zDelayRecall	zConnections_Alternating	zStroop_Mismatch
S01	ONH	-0.65	-1.08	0.53	0.55	0.51	0	-0.24	-0.17	-0.31
S02	ONH	-0.21	-0.38	0.53	1.2	-1.17	-1.3	-0.66	-1.05	-1.25
S03	ONH	0.68	-0.38	-0.86	-0.77	-0.5	-0.96	-0.24	-0.48	-1.05
S04	ONH	0.23	-1.78	-1.56	-1.42	-1.68	-1.65	-0.66	-1.82	-0.05
S05	ONH	1.57	0.32	-0.16	-1.42	-0.16	-0.96	0.17	0.49	-1.65
S06	ONH	-0.21	0.32	1.23	1.2	0.01	-0.61	-0.24	-0.95	-1.25
S07	ONH	-0.65	0.32	-1.56	-0.11	-0.5	0.61	-0.24	-0.43	-0.85
S08	ONH	-0.65	-0.38	-0.86	-0.11	-0.5	-0.52	-1.08	0.13	-1.52
S09	ONH	-1.1	-1.78	-0.86	-0.77	-1.34	-1.39	-0.66	-1.1	-0.72
S10	ONH	-0.65	-2.48	-0.86	-0.77	-0.67	-1.48	-1.5	-1.67	-0.78
S11	ONH	2.01	0.32	1.23	1.2	0.34	0.7	1.85	0.8	0.16
S12	ONH	-0.65	0.32	0.53	-0.11	0.17	-0.26	-0.66	-0.23	0.22
S13	ONH	-1.54	-1.08	-0.86	-0.11	-1.17	-0.35	-0.66	0.13	-0.58
S14	ONH	-0.21	-0.38	-0.16	1.2	0.34	-0.17	-0.66	0.49	-0.25
S15	ONH	-0.65	-0.38	0.53	-0.11	-0.67	-0.43	-0.24	1.83	0.22
S16	ONH	-0.65	1.02	-0.16	1.2	-1.34	-0.26	-0.66	0.6	-0.18
S17	ONH	-0.65	-1.78	-0.16	-0.11	-0.33	-1.04	-0.24	-0.43	-0.98
S18	ONH	-0.65	-2.48	-2.25	-1.42	-1.84	-1.48	0.17	-2.34	-0.98
S19	ONH	1.12	1.02	1.23	0.55	-0.67	1.04	0.59	1.11	-0.38
S20	ONH	-1.54	-0.38	-0.16	0.55	-1.34	-1.04	-0.66	-1.56	-1.32
S21	OHI	-0.65	0.32	1.23	1.2	0.34	0.35	-0.66	0.96	1.36
S22	OHI	-1.1	-0.38	-0.16	0.55	-1.34	-1.65	-1.08	-0.23	-0.18
S23	OHI	-1.54	-1.78	-0.86	-0.11	-1.34	-0.96	-1.92	-2.08	-1.59
S24	OHI	-1.1	-0.38	-0.86	-0.11	0.51	0.09	-0.66	-1.82	0.42
S25	OHI	-0.21	-0.38	-0.16	1.2	0.01	0.09	-0.24	0.7	0.49
S26	OHI	-0.21	-1.78	-0.16	-1.42	-0.16	-0.52	-0.66	-1.82	-1.45
S27	OHI	0.23	-2.48	-2.25	-1.42	-0.83	-1.65	-0.24	-2.03	-2.46
S28	OHI	-1.1	-2.48	-0.86	-2.74	-0.83	-0.52	-1.5	-0.59	-0.85
S29	OHI	-0.21	1.02	0.53	1.2	0.01	-0.17	-0.24	0.75	0.96
S30	OHI	-1.54	-0.38	-1.56	-0.11	-1	-0.78	-0.66	-0.69	-1.12
S31	OHI	0.23	0.32	-0.16	-0.77	1.69	0.09	-0.66	-0.02	-0.92
S32	OHI	-1.1	-1.08	-2.95	-2.74	-0.83	-0.61	-0.24	-0.12	-0.92
S33	OHI	-1.54	-1.08	-0.16	-0.11	-0.67	-1.3	-1.08	0.29	0.22
S34	OHI	-0.21	-1.78	-0.86	-0.11	-1	-1.13	0.17	-1	-0.51
S35	OHI	0.23	1.02	0.53	-0.11	-0.33	-0.43	-1.08	-0.43	-1.18
S36	OHI	0.68	-0.38	-2.25	-0.77	0.68	-0.17	0.59	-0.95	-1.52
S37	OHI	0.68	1.02	0.53	0.55	0.01	3.31	0.17	0.91	0.16
S38	OHI	0.68	-2.48	-3.65	-3.39	0.17	-0.87	-0.66	-1.92	-2.46
S39	OHI	-1.1	-1.08	-0.16	-0.11	-1	0.35	-0.66	-0.38	0.02
S40	OHI	1.57	-0.38	-0.16	0.55	0.34	-0.35	1.43	-0.43	-0.25

## Sheet: Predictors&Outcomes
Subjects						Predictor Measures								Outcome Measures									Summary Outcomes
SUBJ_ID	HearGroup	Age	Sex	MMSE	PTA4	Audiogram_PCA	SpeechModulation_PCA	WorkingMemory_PCA	EpisodicMemory_PCA	Interference_PCA	Vocabulary	LinguisticClosure	Glimpsing	D1_SRT20_ESTOI	D1_SRT50_ESTOI	D1_SRT80_ESTOI	D2_SRT20_ESTOI	D2_SRT50_ESTOI	D2_SRT80_ESTOI	D3_SRT20_ESTOI	D3_SRT50_ESTOI	D3_SRT80_ESTOI	Overall_PCA (Experimental)	Generalization_PCA
S01	ONH	69	F	30	7.5	-0.13268	-0.11267	0.49042	-0.30704	-0.35394	1.28	-0.65302	0.12	0.12	0.25	0.37	-0.02	0.16	0.35	0.12	0.22	0.32	-1.38098	0.01731
S02	ONH	70	M	30	11.3	0.24026	0.30969	0.90261	-0.66238	-1.39069	1.51	0.22162	0.18	0.14	0.25	0.35	-0.09	0.21	0.5	0.1	0.2	0.3	-1.35226	0.37403
S03	ONH	68	F	30	0	-0.36669	-0.6619	-0.65294	0.45845	-0.69009	0.94	-0.22385	0.34	0.19	0.28	0.37	0.19	0.27	0.35	0.12	0.22	0.33	-0.73055	0.86446
S04	ONH	66	F	30	12.5	0.53699	-0.33479	-1.57083	0.0389	-0.65487	-0.2	0.37625	0.3	0.25	0.39	0.53	0.16	0.36	0.57	0.21	0.35	0.48	1.30423	-1.69598
S05	ONH	67	F	30	12.5	0.11568	0.24015	-0.68511	1.11669	-0.59189	0.49	2.01655	0.2	0.19	0.28	0.38	0.1	0.24	0.39	0.14	0.23	0.32	-0.75963	0.34139
S06	ONH	74	F	30	15	0.74005	-0.16129	1.38658	-0.28888	-1.39766	1.17	1.03174	0.38	0.2	0.29	0.39	0.17	0.27	0.37	0.19	0.25	0.32	-0.4104	-0.02839
S07	ONH	71	F	28	12.5	0.87368	0.07088	-0.08761	-0.19403	-0.33477	0.49	-0.767	0.38	0.18	0.33	0.48	0.18	0.38	0.58	0.19	0.3	0.42	0.63138	-0.57859
S08	ONH	70	F	30	15	0.5389	-0.11179	0.03076	-0.64984	-0.54284	0.15	0.4585	0.32	0.18	0.29	0.4	0.2	0.29	0.39	0.15	0.26	0.36	-0.33222	-0.28146
S09	ONH	66	F	30	5	-0.12964	0.69112	-0.77405	-0.65977	-0.68713	-2.02	2.67647	0.38	0.16	0.31	0.46	0.06	0.26	0.46	0.14	0.26	0.37	-0.31151	0.03039
S10	ONH	66	F	27	12.5	0.3403	1.05037	-0.77209	-0.65031	-1.08122	0.15	-0.16989	0.24	0.15	0.29	0.42	0.11	0.28	0.44	0.16	0.27	0.39	-0.28397	-0.32237
S11	ONH	61	F	30	11.3	0.01242	-0.55648	0.61076	1.5324	-0.0145	1.85	-0.79639	0.18	0.19	0.29	0.39	0.14	0.25	0.36	0.15	0.24	0.34	-0.56997	0.2681
S12	ONH	69	F	29	10	-0.02406	0.51327	0.4692	-0.53302	0.09011	0.72	-0.40421	0.36	0.17	0.27	0.38	0.1	0.25	0.4	0.13	0.25	0.36	-0.66518	-0.12434
S13	ONH	66	F	30	13.8	0.74474	0.31616	-0.2262	-1.04085	0.03327	-1.45	2.74095	0.32	0.3	0.43	0.55	0.33	0.51	0.69	0.25	0.35	0.44	2.16811	-2.43223
S14	ONH	69	M	30	11.3	0.29048	0.37946	0.59538	-0.46366	0.00553	0.83	0.11882	0.06	0.19	0.32	0.45	0.16	0.31	0.46	0.19	0.28	0.37	0.11795	0.02595
S15	ONH	60	F	30	13.8	0.75531	0.4186	0.00821	-0.67277	1.08558	0.37	-0.11409	0.3	0.19	0.32	0.46	0.21	0.31	0.41	0.16	0.26	0.36	0.00315	-0.2045
S16	ONH	62	F	29	13.8	0.47964	-0.56852	0.88065	-1.06062	0.25729	0.94	0.46924	0.42	0.18	0.32	0.47	0.19	0.33	0.47	0.14	0.26	0.38	0.08755	-0.81175
S17	ONH	73	F	30	15	0.61125	-0.47263	-0.28715	-0.24931	-0.73823	-0.08	-0.0125	0.32	0.18	0.3	0.42	0.21	0.3	0.4	0.18	0.26	0.34	-0.15506	0.0232
S18	ONH	66	F	26	12.5	0.27343	6.80217	-1.82553	0.18728	-1.31404	-2.36	0.27189	0.16	0.22	0.36	0.49	0.25	0.41	0.57	0.23	0.33	0.43	1.12574	-0.23839
S19	ONH	62	M	30	7.5	-0.05138	1.15294	0.89452	0.43783	0.1548	0.72	-0.13099	0.3	0.17	0.28	0.38	0.08	0.21	0.34	0.09	0.21	0.33	-1.06242	1.00457
S20	ONH	73	F	30	13.8	0.45851	-0.13277	0.61009	-1.07394	-1.36924	0.72	0.25532	0.4	0.17	0.29	0.41	0.12	0.26	0.39	0.15	0.25	0.34	-0.51013	0.08484
S21	OHI	62	M	30	22.5	1.01247	-0.17682	1.13428	-0.94112	1.06825	1.28	0.64281	0.24	0.19	0.29	0.39	0.01	0.21	0.41	0.12	0.23	0.33	-0.85192	1.01011
S22	OHI	79	F	30	41.25	2.52492	1.02525	0.25103	-1.27076	-0.1342	0.94	-0.599	0.12	0.26	0.37	0.48	0.31	0.45	0.59	0.24	0.34	0.44	1.4711	-2.23275
S23	OHI	67	F	30	36.25	2.12516	-0.43107	0.07078	-1.41058	-1.63218	1.28	0.87286	0.16	0.26	0.36	0.46	0.27	0.44	0.61	0.22	0.33	0.45	1.2996	-0.78836
S24	OHI	69	F	29	22.5	1.13089	0.8429	0.01753	-0.40222	-0.43756	1.06	0.21774	0.34	0.19	0.29	0.4	0.1	0.26	0.42	0.1	0.23	0.35	-0.63733	0.35918
S25	OHI	71	M	30	43.75	2.39902	-0.90964	0.42618	-0.40299	0.51515	0.72	-0.93683	0.18	0.29	0.39	0.48	0.31	0.46	0.6	0.25	0.35	0.45	1.66904	-1.03688
S26	OHI	69	F	30	41.25	2.43513	-0.72892	-0.5593	0.15278	-1.52181	0.72	-0.64447	0.04	0.3	0.41	0.51	0.35	0.51	0.67	0.25	0.34	0.43	1.96191	-1.59683
S27	OHI	81	F	30	31.25	2.04226	-0.1543	-1.66314	0.67531	-2.07398	-1.22	0.46697	0	0.29	0.4	0.52	0.26	0.46	0.66	0.21	0.37	0.54	1.96233	-1.1219
S28	OHI	84	F	29	38.75	2.37448	1.5281	-1.5037	-0.63808	-0.21685	1.06	-0.24937	0.12	0.3	0.4	0.49	0.29	0.44	0.59	0.19	0.33	0.47	1.54579	-2.29452
S29	OHI	75	F	29	22.5	1.0574	-0.21008	0.8861	-0.53082	0.78483	1.51	-0.86481	0.22	0.15	0.26	0.36	0.07	0.22	0.37	0.13	0.23	0.32	-1.05714	0.6901
S30	OHI	63	M	30	28.75	1.7052	0.66277	-0.24412	-0.85725	-0.58278	1.17	0.07277	0.18	0.23	0.33	0.44	0.32	0.45	0.58	0.23	0.35	0.47	1.30763	-1.21738
S31	OHI	63	F	28	23.75	1.09011	-0.22916	0.0722	0.41861	-0.38316	1.4	0.10315	0.3	0.2	0.3	0.4	0.17	0.27	0.37	0.11	0.22	0.34	-0.56944	0.94815
S32	OHI	83	F	29	46.25	2.73829	-0.6258	-2.233	0.07629	0.22424	-0.2	1.30428	0	0.38	0.47	0.56	0.47	0.59	0.71	0.33	0.43	0.54	3.396	-3.84341
S33	OHI	69	F	26	23.75	1.16453	0.10085	-0.16364	-1.27187	0.43581	0.49	2.00583	0.36	0.24	0.33	0.42	0.17	0.29	0.4	0.19	0.29	0.39	0.18413	-0.62169
S34	OHI	77	M	30	30	1.76029	-0.89899	-0.73188	0.07679	-0.73647	0.72	2.43765	0.32	0.21	0.34	0.47	0.16	0.36	0.56	0.16	0.29	0.42	0.55184	-0.0617
S35	OHI	62	M	30	28.75	1.02157	-0.34036	0.77619	-0.34298	-0.81019	0.83	1.89583	-0.04	0.25	0.36	0.47	0.25	0.37	0.49	0.18	0.28	0.38	0.64693	-2.12882
S36	OHI	80	F	30	25	1.49099	-0.79201	-1.04914	1.3063	-1.06201	0.83	-0.51467	0.02	0.32	0.4	0.49	0.38	0.47	0.56	0.28	0.34	0.41	1.8134	-2.33661
S37	OHI	64	F	30	21.25	0.99463	2.24476	1.09018	0.25215	0.55137	0.49	-0.14063	0.18	0.25	0.34	0.43	0.12	0.3	0.47	0.16	0.26	0.36	0.08709	0.0378
S38	OHI	85	M	30	26.25	1.57929	-0.66045	-2.86544	1.33186	-1.6308	-0.88	-0.5635	0.06	0.31	0.41	0.52	0.29	0.45	0.61	0.25	0.37	0.49	1.979	-2.14305
S39	OHI	81	M	30	23.75	1.26423	-0.70503	0.05194	-0.85983	0.00862	0.72	-0.73858	0.06	0.28	0.48	0.68	0.19	0.39	0.6	0.17	0.33	0.49	1.94488	-2.31375
S40	OHI	60	F	30	32.5	1.72811	0.10523	-0.22872	1.49666	-0.63205	1.06	0.47418	0.38	0.2	0.31	0.41	0.13	0.31	0.48	0.15	0.26	0.37	-0.12604	0.69312

## Sheet: Dominance_D1-SR
	ONH (Older Normal Hearing)											OHI (Older Hearing Impaired)
D1_SR - SRT20					Total	Audio	WM	Vocab	Glimpse		D1_SR - SRT20					Total	Audio	WM	Vocab	Glimpse
				k=0 avg		0.183184	0.1369	0.215296	0.088						k=0 avg		0.4096	0.447561	0.358801	0.549081
			Audio		0.183184		0.152057	0.169652	0.066816					Audio		0.4096		0.164964	0.200361	0.301049
			WM		0.1369	0.198341		0.081189	0.0311					WM		0.447561	0.127003		0.034075	0.280048
			Vocab		0.215296	0.13754	0.002793		0.013704					Vocab		0.358801	0.25116	0.122835		0.268463
			Glimpse		0.088	0.162	0.08	0.141						Glimpse		0.549081	0.161568	0.178528	0.078183
				k=1 avg		0.16596	0.0782833	0.130614	0.0372067						k=1 avg		0.17991	0.155442	0.104206	0.283187
		Audio	WM		0.335241			0.034423	0.015759				Audio	WM		0.574564			0.054285	0.215757
		Audio	Vocab		0.352836		0.016828		0.009164				Audio	Vocab		0.609961		0.018888		0.157415
		Audio	Glimpse		0.25		0.101	0.112					Audio	Glimpse		0.710649		0.079672	0.056727
		WM	Vocab		0.218089	0.151575			0.012911				WM	Vocab		0.481636	0.147213			0.245973
		WM	Glimpse		0.168	0.183		0.063					WM	Glimpse		0.727609	0.062712		0
		Vocab	Glimpse		0.229	0.133	0.002						Vocab	Glimpse		0.627264	0.140112	0.100345
				k=2 avg		0.155858	0.0515	0.0875	0.012911						k=2 avg		0.116679	0.0900085	0.0283635	0.245973
	Audio	WM	Vocab		0.369664				0.007336			Audio	WM	Vocab		0.628849				0.165032
	Audio	WM	Glimpse		0.351			0.026				Audio	WM	Glimpse		0.790321			0.00356
	Audio	Vocab	Glimpse		0.362		0.015					Audio	Vocab	Glimpse		0.767376		0.026505
	WM	Vocab	Glimpse		0.231	0.146						WM	Vocab	Glimpse		0.727609	0.066272
				k=3 avg		0.146	0.015	0.026	0.007336						k=3 avg		0.066272	0.026505	0.00356	0.165032
	Audio	WM	Vocab	Glimpse	0.377							Audio	WM	Vocab	Glimpse	0.793881
				Overall Avg		0.162751	0.0704208	0.114852	0.0363634						Overall Avg		0.193115	0.179879	0.123733	0.310818
D1_SR - SRT50					Total	Audio	WM	Vocab	Glimpse		D1_SR - SRT50					Total	Audio	WM	Vocab	Glimpse
				k=0 avg		0.266256	0.241081	0.410881	0.208014						k=0 avg		0.316969	0.341056	0.306916	0.544644
			Audio		0.266256		0.265185	0.334369	0.167744					Audio		0.316969		0.123927	0.17724	0.331056
			WM		0.241081	0.29036		0.172368	0.091919					WM		0.341056	0.09984		0.040868	0.313425
			Vocab		0.410881	0.189744	0.002568		0.044119					Vocab		0.306916	0.187293	0.075008		0.290613
			Glimpse		0.208014	0.225986	0.124986	0.246986						Glimpse		0.544644	0.103381	0.109837	0.052885
				k=1 avg		0.235363	0.130913	0.251241	0.101261						k=1 avg		0.130171	0.102924	0.090331	0.311698
		Audio	WM		0.531441			0.087928	0.058559				Audio	WM		0.440896			0.061785	0.25466
		Audio	Vocab		0.600625		0.018744		0.035375				Audio	Vocab		0.494209		0.008472		0.193032
		Audio	Glimpse		0.434		0.156	0.202					Audio	Glimpse		0.648025		0.047531	0.039216
		WM	Vocab		0.413449	0.20592			0.041551				WM	Vocab		0.381924	0.120757			0.272557
		WM	Glimpse		0.333	0.257		0.122					WM	Glimpse		0.654481	0.041075		0
		Vocab	Glimpse		0.455	0.181	0						Vocab	Glimpse		0.597529	0.089712	0.056952
				k=2 avg		0.21464	0.078	0.162	0.041551						k=2 avg		0.083848	0.0522415	0.019608	0.272557
	Audio	WM	Vocab		0.619369				0.031631			Audio	WM	Vocab		0.502681				0.197888
	Audio	WM	Glimpse		0.59			0.061				Audio	WM	Glimpse		0.695556			0.005013
	Audio	Vocab	Glimpse		0.636		0.015					Audio	Vocab	Glimpse		0.687241		0.013328
	WM	Vocab	Glimpse		0.455	0.196						WM	Vocab	Glimpse		0.654481	0.046088
				k=3 avg		0.196	0.015	0.061	0.031631						k=3 avg		0.046088	0.013328	0.005013	0.197888
	Audio	WM	Vocab	Glimpse	0.651							Audio	WM	Vocab	Glimpse	0.700569
				Overall Avg		0.228065	0.116249	0.221281	0.0956142						Overall Avg		0.144269	0.127387	0.105467	0.331697
D1_SR - SRT 80					Total	Audio	WM	Vocab	Glimpse		D1_SR - SRT 80					Total	Audio	WM	Vocab	Glimpse
				k=0 avg		0.301401	0.246016	0.436921	0.206						k=0 avg		0.164025	0.225625	0.239121	0.434281
			Audio		0.301401		0.271648	0.35308	0.163599					Audio		0.164025		0.100171	0.157464	0.303831
			WM		0.246016	0.327033		0.192228	0.088984					WM		0.225625	0.038571		0.047904	0.269991
			Vocab		0.436921	0.21756	0.001323		0.039079					Vocab		0.239121	0.082368	0.034408		0.2356
			Glimpse		0.206	0.259	0.129	0.27						Glimpse		0.434281	0.033575	0.061335	0.04044
				k=1 avg		0.267864	0.13399	0.271769	0.0972207						k=1 avg		0.0515047	0.0653047	0.081936	0.269807
		Audio	WM		0.573049			0.097712	0.054951				Audio	WM		0.264196			0.061845	0.238485
		Audio	Vocab		0.654481		0.01628		0.030519				Audio	Vocab		0.321489		0.004552		0.17836
		Audio	Glimpse		0.465		0.163	0.22					Audio	Glimpse		0.467856		0.034825	0.031993
		WM	Vocab		0.438244	0.232517			0.037756				WM	Vocab		0.273529	0.052512			0.224907
		WM	Glimpse		0.335	0.293		0.141					WM	Glimpse		0.495616	0.007065		0.00282
		Vocab	Glimpse		0.476	0.209	0						Vocab	Glimpse		0.474721	0.025128	0.023715
				k=2 avg		0.244839	0.0815	0.1805	0.037756						k=2 avg		0.028235	0.02927	0.0174065	0.224907
	Audio	WM	Vocab		0.670761				0.027239			Audio	WM	Vocab		0.326041				0.182328
	Audio	WM	Glimpse		0.628			0.07				Audio	WM	Glimpse		0.502681			0.005688
	Audio	Vocab	Glimpse		0.685		0.013					Audio	Vocab	Glimpse		0.499849		0.00852
	WM	Vocab	Glimpse		0.476	0.222						WM	Vocab	Glimpse		0.498436	0.009933
				k=3 avg		0.222	0.013	0.07	0.027239						k=3 avg		0.009933	0.00852	0.005688	0.182328
	Audio	WM	Vocab	Glimpse	0.698							Audio	WM	Vocab	Glimpse	0.508369
				Overall Avg		0.259026	0.118627	0.239798	0.0920539						Overall Avg		0.0634244	0.0821799	0.0860379	0.277831
				Overall		Audio	WM	Vocab	Glimpse						Overall		Audio	WM	Vocab	Glimpse
					SRT20	0.162751	0.0704208	0.114852	0.0363634							SRT20	0.193115	0.179879	0.123733	0.310818
					SRT50	0.228065	0.116249	0.221281	0.0956142							SRT50	0.144269	0.127387	0.105467	0.331697
					SRT80	0.259026	0.118627	0.239798	0.0920539							SRT80	0.0634244	0.0821799	0.0860379	0.277831

## Sheet: Dominance_D2-NM
	ONH (Older Normal Hearing)											OHI (Older Hearing Impaired)
D2_NM - SRT20					Total	Audio	WM	Vocab	Glimpse		D2_NM - SRT20					Total	Audio	WM	Vocab	Glimpse
				k=0 avg		0.266256	0.105625	0.196249	0.032						k=0 avg		0.553536	0.373321	0.140625	0.454276
			Audio		0.266256		0.121873	0.142065	0.016744					Audio		0.553536		0.078489	0.034753	0.19296
			WM		0.105625	0.282504		0.090624	0.005375					WM		0.373321	0.258704		0.006135	0.231963
			Vocab		0.196249	0.212072	0		-0.000249					Vocab		0.140625	0.447664	0.238831		0.317704
			Glimpse		0.032	0.251	0.079	0.164						Glimpse		0.454276	0.29222	0.151008	0.004053
				k=1 avg		0.248525	0.0669577	0.13223	0.00729						k=1 avg		0.332863	0.156109	0.0149803	0.247542
		Audio	WM		0.388129			0.031775	-0.000129				Audio	WM		0.632025			0	0.145899
		Audio	Vocab		0.408321		0.011583		0.000679				Audio	Vocab		0.588289		0.043736		0.158207
		Audio	Glimpse		0.283		0.105	0.126					Audio	Glimpse		0.746496		0.031428	0
		WM	Vocab		0.196249	0.223655			-0.000249				WM	Vocab		0.379456	0.252569			0.284769
		WM	Glimpse		0.111	0.277		0.085					WM	Glimpse		0.605284	0.17264		0.058941
		Vocab	Glimpse		0.196	0.213	0						Vocab	Glimpse		0.458329	0.288167	0.205896
				k=2 avg		0.237885	0.0525	0.1055	-0.000249						k=2 avg		0.237792	0.118662	0.0294705	0.284769
	Audio	WM	Vocab		0.419904				0.001096			Audio	WM	Vocab		0.632025				0.169
	Audio	WM	Glimpse		0.388			0.033				Audio	WM	Glimpse		0.777924			0.023101
	Audio	Vocab	Glimpse		0.409		0.012					Audio	Vocab	Glimpse		0.746496		0.054529
	WM	Vocab	Glimpse		0.196	0.225						WM	Vocab	Glimpse		0.664225	0.1368
				k=3 avg		0.225	0.012	0.033	0.001096						k=3 avg		0.1368	0.054529	0.023101	0.169
	Audio	WM	Vocab	Glimpse	0.421							Audio	WM	Vocab	Glimpse	0.801025
				Overall Avg		0.244417	0.0592707	0.116745	0.0100342						Overall Avg		0.315248	0.175655	0.0520442	0.288897
D2_NM - SRT50					Total	Audio	WM	Vocab	Glimpse		D2_NM - SRT50					Total	Audio	WM	Vocab	Glimpse
				k=0 avg		0.364816	0.194481	0.374544	0.153						k=0 avg		0.674041	0.418609	0.228484	0.494209
			Audio		0.364816		0.220409	0.288048	0.113184					Audio		0.674041		0.077648	0.074184	0.194583
			WM		0.194481	0.390744		0.180063	0.063519					WM		0.418609	0.33308		0.001295	0.247247
			Vocab		0.374544	0.27832	0		0.022456					Vocab		0.228484	0.519741	0.19142		0.2928
			Glimpse		0.153	0.325	0.105	0.244						Glimpse		0.494209	0.374415	0.171647	0.027075
				k=1 avg		0.331355	0.10847	0.23737	0.0663863						k=1 avg		0.409079	0.146905	0.0341847	0.244877
		Audio	WM		0.585225			0.080631	0.032775				Audio	WM		0.751689			0.012187	0.147015
		Audio	Vocab		0.652864		0.012992		0.016136				Audio	Vocab		0.748225		0.015651		0.129744
		Audio	Glimpse		0.478		0.14	0.191					Audio	Glimpse		0.868624		0.03008	0.009345
		WM	Vocab		0.374544	0.291312			0.022456				WM	Vocab		0.419904	0.343972			0.264025
		WM	Glimpse		0.258	0.36		0.139					WM	Glimpse		0.665856	0.232848		0.018073
		Vocab	Glimpse		0.397	0.272	0						Vocab	Glimpse		0.521284	0.356685	0.162645
				k=2 avg		0.307771	0.07	0.165	0.022456						k=2 avg		0.311168	0.0963625	0.013709	0.264025
	Audio	WM	Vocab		0.665856				0.014144			Audio	WM	Vocab		0.763876				0.136725
	Audio	WM	Glimpse		0.618			0.062				Audio	WM	Glimpse		0.898704			0.001897
	Audio	Vocab	Glimpse		0.669		0.011					Audio	Vocab	Glimpse		0.877969		0.022632
	WM	Vocab	Glimpse		0.397	0.283						WM	Vocab	Glimpse		0.683929	0.216672
				k=3 avg		0.283	0.011	0.062	0.014144						k=3 avg		0.216672	0.022632	0.001897	0.136725
	Audio	WM	Vocab	Glimpse	0.68							Audio	WM	Vocab	Glimpse	0.900601
				Overall Avg		0.321735	0.0959877	0.209729	0.0639966						Overall Avg		0.40274	0.171127	0.0695687	0.284959
D2_NM - SRT 80					Total	Audio	WM	Vocab	Glimpse		D2_NM - SRT 80					Total	Audio	WM	Vocab	Glimpse
				k=0 avg		0.244036	0.184041	0.343396	0.225						k=0 avg		0.665856	0.390625	0.2916	0.461041
			Audio		0.244036		0.204864	0.275805	0.184964					Audio		0.665856		0.065169	0.1156	0.175033
			WM		0.184041	0.264859		0.159355	0.118959					WM		0.390625	0.3404		0.020256	0.230319
			Vocab		0.343396	0.176445	0		0.064604					Vocab		0.2916	0.489856	0.119281		0.231129
			Glimpse		0.225	0.204	0.078	0.183						Glimpse		0.461041	0.379848	0.159903	0.061688
				k=1 avg		0.215101	0.094288	0.206053	0.122842						k=1 avg		0.403368	0.114784	0.065848	0.21216
		Audio	WM		0.4489			0.081084	0.0821				Audio	WM		0.731025			0.050431	0.133875
		Audio	Vocab		0.519841		0.010143		0.056159				Audio	Vocab		0.781456		0		0.0909
		Audio	Glimpse		0.429		0.102	0.147					Audio	Glimpse		0.840889		0.024011	0.031467
		WM	Vocab		0.343396	0.186588			0.064604				WM	Vocab		0.410881	0.370575			0.210063
		WM	Glimpse		0.303	0.228		0.105					WM	Glimpse		0.620944	0.243956		0
		Vocab	Glimpse		0.408	0.168	0						Vocab	Glimpse		0.522729	0.349627	0.098215
				k=2 avg		0.194196	0.051	0.126	0.064604						k=2 avg		0.321386	0.061113	0.0157335	0.210063
	Audio	WM	Vocab		0.529984				0.052016			Audio	WM	Vocab		0.781456				0.092769
	Audio	WM	Glimpse		0.531			0.051				Audio	WM	Glimpse		0.8649			0.009325
	Audio	Vocab	Glimpse		0.576		0.006					Audio	Vocab	Glimpse		0.872356		0.001869
	WM	Vocab	Glimpse		0.408	0.174						WM	Vocab	Glimpse		0.620944	0.253281
				k=3 avg		0.174	0.006	0.051	0.052016						k=3 avg		0.253281	0.001869	0.009325	0.092769
	Audio	WM	Vocab	Glimpse	0.582							Audio	WM	Vocab	Glimpse	0.874225
				Overall Avg		0.206833	0.0838322	0.181612	0.116116						Overall Avg		0.410973	0.142098	0.0956266	0.244008
				Overall		Audio	WM	Vocab	Glimpse						Overall		Audio	WM	Vocab	Glimpse
					SRT20	0.244417	0.0592707	0.116745	0.0100342							SRT20	0.315248	0.175655	0.0520442	0.288897
					SRT50	0.321735	0.0959877	0.209729	0.0639966							SRT50	0.40274	0.171127	0.0695687	0.284959
					SRT80	0.206833	0.0838322	0.181612	0.116116							SRT80	0.410973	0.142098	0.0956266	0.244008

## Sheet: Dominance_D3-SR+NM
	ONH (Older Normal Hearing)											OHI (Older Hearing Impaired)
D3_SR+NM - SRT20					Total	Audio	WM	Vocab	Glimpse		D3_SR+NM - SRT20					Total	Audio	WM	Vocab	Glimpse
				k=0 avg		0.410881	0.1849	0.316969	0.207						k=0 avg		0.524176	0.3364	0.198025	0.414736
			Audio		0.410881		0.21164	0.233928	0.158119					Audio		0.524176		0.065648	0.070265	0.17138
			WM		0.1849	0.437621		0.134325	0.1051					WM		0.3364	0.253424		0.003489	0.212681
			Vocab		0.316969	0.32784	0.002256		0.059031					Vocab		0.198025	0.396416	0.141864		0.242871
			Glimpse		0.207	0.362	0.083	0.169						Glimpse		0.414736	0.28082	0.134345	0.02616
				k=1 avg		0.37582	0.0989653	0.179084	0.107417						k=1 avg		0.31022	0.113952	0.0333047	0.208977
		Audio	WM		0.622521			0.046603	0.062479				Audio	WM		0.589824			0.01546	0.130977
		Audio	Vocab		0.644809		0.024315		0.047191				Audio	Vocab		0.594441		0.010843		0.111159
		Audio	Glimpse		0.569		0.116	0.123					Audio	Glimpse		0.695556		0.025245	0.010044
		WM	Vocab		0.319225	0.349899			0.057775				WM	Vocab		0.339889	0.265395			0.219615
		WM	Glimpse		0.29	0.395		0.087					WM	Glimpse		0.549081	0.17172		0.010423
		Vocab	Glimpse		0.376	0.316	0.001						Vocab	Glimpse		0.440896	0.264704	0.118608
				k=2 avg		0.353633	0.0585	0.105	0.057775						k=2 avg		0.23394	0.0719265	0.0102335	0.219615
	Audio	WM	Vocab		0.669124				0.041876			Audio	WM	Vocab		0.605284				0.115517
	Audio	WM	Glimpse		0.685			0.026				Audio	WM	Glimpse		0.720801			0
	Audio	Vocab	Glimpse		0.692		0.019					Audio	Vocab	Glimpse		0.7056		0.015201
	WM	Vocab	Glimpse		0.377	0.334						WM	Vocab	Glimpse		0.559504	0.161297
				k=3 avg		0.334	0.019	0.026	0.041876						k=3 avg		0.161297	0.015201	0	0.115517
	Audio	WM	Vocab	Glimpse	0.711							Audio	WM	Vocab	Glimpse	0.720801
				Overall Avg		0.368584	0.0903413	0.156763	0.103517						Overall Avg		0.307408	0.13437	0.0603908	0.239711
D3_SR+NM - SRT50						Audio	WM	Vocab	Glimpse		D3_SR+NM - SRT50						Audio	WM	Vocab	Glimpse
				k=0 avg		0.314721	0.320356	0.407044	0.247						k=0 avg		0.570025	0.492804	0.370881	0.454276
			Audio		0.314721		0.351135	0.32368	0.200279					Audio		0.570025		0.142311	0.181664	0.188616
			WM		0.320356	0.3455		0.111293	0.101644					WM		0.492804	0.219532		0.027037	0.197757
			Vocab		0.407044	0.231357	0.024605		0.064956					Vocab		0.370881	0.380808	0.14896		0.191619
			Glimpse		0.247	0.268	0.175	0.225						Glimpse		0.454276	0.304365	0.236285	0.108224
				k=1 avg		0.281619	0.18358	0.219991	0.122293						k=1 avg		0.301568	0.175852	0.105642	0.192664
		Audio	WM		0.665856			0.039744	0.064144				Audio	WM		0.712336			0.053289	0.124889
		Audio	Vocab		0.638401		0.067199		0.055599				Audio	Vocab		0.751689		0.013936		0.078232
		Audio	Glimpse		0.515		0.215	0.179					Audio	Glimpse		0.758641		0.078584	0.07128
		WM	Vocab		0.431649	0.273951			0.058351				WM	Vocab		0.519841	0.245784			0.17072
		WM	Glimpse		0.422	0.308		0.068					WM	Glimpse		0.690561	0.146664		0
		Vocab	Glimpse		0.472	0.222	0.018						Vocab	Glimpse		0.5625	0.267421	0.128061
				k=2 avg		0.267984	0.1165	0.1235	0.058351						k=2 avg		0.219956	0.103323	0.03564	0.17072
	Audio	WM	Vocab		0.7056				0.0444			Audio	WM	Vocab		0.765625				0.084459
	Audio	WM	Glimpse		0.73			0.02				Audio	WM	Glimpse		0.837225			0.012859
	Audio	Vocab	Glimpse		0.694		0.056					Audio	Vocab	Glimpse		0.829921		0.020163
	WM	Vocab	Glimpse		0.49	0.26						WM	Vocab	Glimpse		0.690561	0.159523
				k=3 avg		0.26	0.056	0.02	0.0444						k=3 avg		0.159523	0.020163	0.012859	0.084459
	Audio	WM	Vocab	Glimpse	0.75							Audio	WM	Vocab	Glimpse	0.850084
				Overall Avg		0.281081	0.169109	0.192634	0.118011						Overall Avg		0.312768	0.198035	0.131255	0.22553
D3_SR+NM - SRT 80						Audio	WM	Vocab	Glimpse		D3_SR+NM - SRT 80						Audio	WM	Vocab	Glimpse
				k=0 avg		0.174724	0.3721	0.383161	0.22						k=0 avg		0.458329	0.509796	0.451584	0.368449
			Audio		0.174724		0.396812	0.322301	0.186276					Audio		0.458329		0.189696	0.262472	0.15476
			WM		0.3721	0.199436		0.067469	0.0739					WM		0.509796	0.138229		0.057213	0.135013
			Vocab		0.383161	0.113864	0.056408		0.053839					Vocab		0.451584	0.269217	0.115425		0.10792
			Glimpse		0.22	0.141	0.226	0.217						Glimpse		0.368449	0.24464	0.27636	0.191055
				k=1 avg		0.151433	0.226407	0.202257	0.104672						k=1 avg		0.217362	0.193827	0.170247	0.132564
		Audio	WM		0.571536			0.024448	0.048464				Audio	WM		0.648025			0.088139	0.088139
		Audio	Vocab		0.497025		0.098959		0.047975				Audio	Vocab		0.720801		0.015363		0.03784
		Audio	Glimpse		0.361		0.259	0.184					Audio	Glimpse		0.613089		0.123075	0.145552
		WM	Vocab		0.439569	0.156415			0.045431				WM	Vocab		0.567009	0.169155			0.09396
		WM	Glimpse		0.446	0.174		0.039					WM	Glimpse		0.644809	0.091355		0.01616
		Vocab	Glimpse		0.437	0.108	0.048						Vocab	Glimpse		0.559504	0.199137	0.101465
				k=2 avg		0.146138	0.1535	0.1115	0.045431						k=2 avg		0.153216	0.11227	0.080856	0.09396
	Audio	WM	Vocab		0.595984				0.036016			Audio	WM	Vocab		0.736164				0.039997
	Audio	WM	Glimpse		0.62			0.012				Audio	WM	Glimpse		0.736164			0.039997
	Audio	Vocab	Glimpse		0.545		0.087					Audio	Vocab	Glimpse		0.758641		0.01752
	WM	Vocab	Glimpse		0.485	0.147						WM	Vocab	Glimpse		0.660969	0.115192
				k=3 avg		0.147	0.087	0.012	0.036016						k=3 avg		0.115192	0.01752	0.039997	0.039997
	Audio	WM	Vocab	Glimpse	0.632							Audio	WM	Vocab	Glimpse	0.776161
				Overall Avg		0.154824	0.209752	0.177229	0.10153						Overall Avg		0.236025	0.208353	0.185671	0.158743
				Overall		Audio	WM	Vocab	Glimpse						Overall		Audio	WM	Vocab	Glimpse
					SRT20	0.368584	0.0903413	0.156763	0.103517							SRT20	0.307408	0.13437	0.0603908	0.239711
					SRT50	0.281081	0.169109	0.192634	0.118011							SRT50	0.312768	0.198035	0.131255	0.22553
					SRT80	0.154824	0.209752	0.177229	0.10153							SRT80	0.236025	0.208353	0.185671	0.158743

## Sheet: Dominance_Summary
		ONH								OHI
	D1		Audiogram	Working Memory	Vocabulary	Glimpsing			D1		Audiogram	Working Memory	Vocabulary	Glimpsing
		SRT20	0.162751	0.0704208	0.114852	0.0363634				SRT20	0.193115	0.179879	0.123733	0.310818
		SRT50	0.228065	0.116249	0.221281	0.0956142				SRT50	0.144269	0.127387	0.105467	0.331697
		SRT80	0.259026	0.118627	0.239798	0.0920539				SRT80	0.0634244	0.0821799	0.0860379	0.277831
	D2		Audiogram	Working Memory	Vocabulary	Glimpsing			D2		Audiogram	Working Memory	Vocabulary	Glimpsing
		SRT20	0.244417	0.0592707	0.116745	0.0100342				SRT20	0.315248	0.175655	0.0520442	0.288897
		SRT50	0.321735	0.0959877	0.209729	0.0639966				SRT50	0.40274	0.171127	0.0695687	0.284959
		SRT80	0.206833	0.0838322	0.181612	0.116116				SRT80	0.410973	0.142098	0.0956266	0.244008
	D3		Audiogram	Working Memory	Vocabulary	Glimpsing			D3		Audiogram	Working Memory	Vocabulary	Glimpsing
		SRT20	0.368584	0.0903413	0.156763	0.103517				SRT20	0.307408	0.13437	0.0603908	0.239711
		SRT50	0.281081	0.169109	0.192634	0.118011				SRT50	0.312768	0.198035	0.131255	0.22553
		SRT80	0.154824	0.209752	0.177229	0.10153				SRT80	0.236025	0.208353	0.185671	0.158743
		WM	ONH					OHI
			D1	D2	D3	MEAN		D1	D2	D3	MEAN
		SRT20	0.0704208	0.0592707	0.0903413	0.0733443		0.179879	0.175655	0.13437	0.163302
		SRT50	0.116249	0.0959877	0.169109	0.127115		0.127387	0.171127	0.198035	0.165517
		SRT80	0.118627	0.0838322	0.209752	0.137403		0.0821799	0.142098	0.208353	0.14421
		VOCAB	ONH					OHI
			D1	D2	D3			D1	D2	D3
		SRT20	0.114852	0.116745	0.156763	0.129453		0.123733	0.0520442	0.0603908	0.0787226
		SRT50	0.221281	0.209729	0.192634	0.207881		0.105467	0.0695687	0.131255	0.102097
		SRT80	0.239798	0.181612	0.177229	0.199546		0.0860379	0.0956266	0.185671	0.122445
		Glimpse	ONH					OHI
			D1	D2	D3			D1	D2	D3
		SRT20	0.0363634	0.0100342	0.103517	0.0499715		0.310818	0.288897	0.239711	0.279809
		SRT50	0.0956142	0.0639966	0.118011	0.0925406		0.331697	0.284959	0.22553	0.280728
		SRT80	0.0920539	0.116116	0.10153	0.103233		0.277831	0.244008	0.158743	0.226861
		Audio	ONH					OHI
			D1	D2	D3			D1	D2	D3
		SRT20	0.162751	0.244417	0.368584	0.258584		0.193115	0.315248	0.307408	0.271924
		SRT50	0.228065	0.321735	0.281081	0.27696		0.144269	0.40274	0.312768	0.286592
		SRT80	0.259026	0.206833	0.154824	0.206894		0.0634244	0.410973	0.236025	0.236807

## Sheet: Overall PCA & Generalization
	ONH (Older Normal Hearing)											OHI (Older Hearing Impaired)
3Datasets_OverallPCA					Total	Audio	WM	Vocab	Glimpse		3Datasets_OverallPCA					Total	Audio	WM	Vocab	Glimpse
				k=0 avg		0.336	0.261	0.415	0.205						k=0 avg		0.548	0.458	0.332	0.546
			Audio		0.336		0.29	0.328	0.161					Audio		0.548		0.128	0.157	0.26
			WM		0.261	0.365		0.159	0.085					WM		0.458	0.218		0.021	0.275
			Vocab		0.415	0.249	0.005		0.041					Vocab		0.332	0.373	0.147		0.28
			Glimpse		0.205	0.292	0.141	0.251						Glimpse		0.546	0.262	0.187	0.066
				k=1 avg		0.302	0.145333	0.246	0.0956667						k=1 avg		0.284333	0.154	0.0813333	0.271667
		Audio	WM		0.626			0.068	0.049				Audio	WM		0.676			0.043	0.189
		Audio	Vocab		0.664		0.03		0.033				Audio	Vocab		0.705		0.014		0.143
		Audio	Glimpse		0.497		0.178	0.2					Audio	Glimpse		0.808		0.057	0.04
		WM	Vocab		0.42	0.274			0.039				WM	Vocab		0.479	0.24			0.255
		WM	Glimpse		0.346	0.329		0.113					WM	Glimpse		0.733	0.132		0.001
		Vocab	Glimpse		0.456	0.241	0.003						Vocab	Glimpse		0.612	0.236	0.122
				k=2 avg		0.281333	0.0905	0.1565	0.039						k=2 avg		0.202667	0.0895	0.0205	0.255
	Audio	WM	Vocab		0.694				0.028			Audio	WM	Vocab		0.719				0.149
	Audio	WM	Glimpse		0.675			0.047				Audio	WM	Glimpse		0.865			0.003
	Audio	Vocab	Glimpse		0.697		0.025					Audio	Vocab	Glimpse		0.848		0.02
	WM	Vocab	Glimpse		0.459	0.263						WM	Vocab	Glimpse		0.734	0.134
				k=3 avg		0.263	0.025	0.047	0.028						k=3 avg		0.134	0.02	0.003	0.149
	Audio	WM	Vocab	Glimpse	0.722							Audio	WM	Vocab	Glimpse	0.868
				Overall Avg		0.295583	0.130458	0.216125	0.0919167						Overall Avg		0.29225	0.180375	0.109208	0.305417
Generalization					Total	Audio	WM	Vocab	Glimpse		Generalization					Total	Audio	WM	Vocab	Glimpse
				k=0 avg		0.363	0.089	0.185	0.341						k=0 avg		0.375	0.242	0.215	0.633
			Audio		0.363		0.106	0.124	0.281					Audio		0.375		0.079	0.088	0.355
			WM		0.089	0.38		0.096	0.262					WM		0.242	0.212		0.036	0.483
			Vocab		0.185	0.302	0		0.198					Vocab		0.215	0.248	0.063		0.424
			Glimpse		0.341	0.303	0.01	0.042						Glimpse		0.633	0.097	0.092	0.006
				k=1 avg		0.328333	0.0386667	0.0873333	0.247						k=1 avg		0.185667	0.078	0.0433333	0.420667
		Audio	WM		0.469			0.028	0.196				Audio	WM		0.454			0.025	0.312
		Audio	Vocab		0.487		0.01		0.179				Audio	Vocab		0.463		0.016		0.269
		Audio	Glimpse		0.644		0.021	0.022					Audio	Glimpse		0.73		0.036	0.002
		WM	Vocab		0.185	0.312			0.201				WM	Vocab		0.278	0.201			0.47
		WM	Glimpse		0.351	0.314		0.035					WM	Glimpse		0.725	0.041		0.023
		Vocab	Glimpse		0.383	0.283	0.003						Vocab	Glimpse		0.639	0.093	0.109
				k=2 avg		0.303	0.012	0.0285	0.201						k=2 avg		0.111667	0.0725	0.0125	0.47
	Audio	WM	Vocab		0.497				0.173			Audio	WM	Vocab		0.479				0.299
	Audio	WM	Glimpse		0.665			0.005				Audio	WM	Glimpse		0.766			0.012
	Audio	Vocab	Glimpse		0.666		0.004					Audio	Vocab	Glimpse		0.732		0.046
	WM	Vocab	Glimpse		0.386	0.284						WM	Vocab	Glimpse		0.748	0.03
				k=3 avg		0.284	0.004	0.005	0.173						k=3 avg		0.03	0.046	0.012	0.299
	Audio	WM	Vocab	Glimpse	0.67							Audio	WM	Vocab	Glimpse	0.778
				Overall Avg		0.319583	0.0359167	0.0764583	0.2405						Overall Avg		0.175583	0.109625	0.0707083	0.455667
